# Supplementary material for: Cerebral Amyloid Angiopathy—Related Inflammation: A Single-Center Experience and a Literature Review
Source: J Clin Med. 2022 Nov 14;11(22):6731. doi: 10.3390/jcm11226731 (PMC9692654; doi:10.3390/jcm11226731)
Supplement: Supplementary file 1 [file jcm-11-06731-s001.zip]

Archive with 1 entries (1 files):
- jcm-2001893-supplementary.pdf
